# Supplementary material for: A Novel Rhodotorula evergladensis CXCN-6 Rich in Torularhodin and PUFAs with Potent Antioxidant and Anti-Inflammatory Activities
Source: Antioxidants (Basel). 2025 Nov 27;14(12):1420. doi: 10.3390/antiox14121420 (PMC12729354; doi:10.3390/antiox14121420)
Supplement: Supplementary file 1 [file antioxidants-14-01420-s001.zip]

Archive with 1 entries (1 files):
- antioxidants-4003077-supplementary.pdf
